# Supplementary material for: Therapeutic targeting of replicative immortality
Source: Semin Cancer Biol. 2015 Dec;35(Suppl):S104–28. doi: 10.1016/j.semcancer.2015.03.007 (PMC4600408; doi:10.1016/j.semcancer.2015.03.007)
Supplement: Supplementary file 1 [file mmc1.xlsx]

## Sheet: Table
		Targeting Agent	Other targeting agent/chemotherapeutic/procedure	# Trials	Trial Status	Conditions		Enrollment	Start date	Completion date
Telomerase
Telomerase antagonist_GRN163L/Imetelstat
	Phase 1	Phase 1 GRN163L/Imetelstat		8	Various stages	Breast Cancer, Chronic Lymphoproliferative Diseases, solid tumors, lymphoma,multiple myeloma, lung, Childhood brain and CNS,other adult solid tumors		24	2008-07-01	2012-03-01
	Phase 1	Phase 1 GRN163L/Imetelstat	trastuzumab	1	Active, not recruiting	Breast Neoplasms		10	2011-01-01	2013-08-01
		Phase 2 GRN163L		4	Recruiting/Active	Myelofibrosis, Multiple Myeloma, Recurrent Childhood brain and CNS, Essential Thrombocythemia,Polycythemia Vera		29	2012-10-01
	Phase 2	Phase 2 GRN163L/Imetelstat	Bevacizumab| Paclitaxel	1	Completed	Locally Recurrent or Metastatic Breast Cancer		166	2010-11-01	2012-12-01
	Phase 2	Phase 2 GRN163L/Imetelstat maintenance therapy	Bevacizumab	1	Active, not recruiting	Non-small Cell Lung Cancer		96	2010-05-01	2013-06-01
Reverse Transcriptase inhibitors
	Phase 2	Phase 2 Efavirenz		2	Recruiting	Prostate, pancreatic Cancer		60	2008-05-01
Telomerasae Vaccine/ Immunotherapy_GRNVAC1_GV1001
	Phase 1|Phase 2	Phase 1 GRNVAC1/hTERT mRNA loaded DC vaccine		1	Withdrawn	Metastatic Prostate Cancer		0	2008-01-01	2010-12-01
	Phase 1|Phase 2	Phase 1 GV1001 hTERT peptide Vaccine	Temozolomide	5	Various	Malignant Melanoma, Pancreatic adenocarcinoma, Multiple myeloma, non-small cell lung cancer, various carcinoma
	Phase 1	Phase 1 I540-548 hTERT Vaccine	sargramostim	2	Active- Completed	Brain, CNS,GIST,Sarcoma, Breast			2000-12-01	2008-08-01
	Phase 1	Phase 1	Basilixumab	1	Recruiting	Metastatic Breast Cancer		10	2012-06-01	2018-06-01
	Phase 2	Phase 2 GRNVAC1/hTERT mRNA loaded DC vaccine		1	Active, not recruiting	Acute Myelogenous Leukemia		25	2007-07-01	2015-02-01
	Phase 2	Phase 2 CB-10-01 Transgenic Lymphocyte		1	Active, not recruiting	Melanoma (stage 3)		20	2007-06-01	2014-07-01
	Phase 2	Phase 2 I540-548 hTERT Vaccine	Aldesleukin	1	Completed	Melanoma, Various adult solid tumors			2001-05-01
	Phase 3	Phase 3 GV1001 hTERT peptide vaccine		1	Not yet recruiting	Inoperable Stage III Non-small Cell Lung Cancer		600	2012-05-01	2016-05-01
	Phase 3	Phase 3 GV1001 hTERT peptide vaccine	sargramostim|capecitabine|gemcitabine	1	Recruiting	Pancreatic Cancer		1110	2006-09-01
p16INK4a/pRB/CDK pathway
CDK Inhibitor_Flavopiridol/alvocidib
	Phase 1	Phase 1 Alvocidib/Flavopiridol		9	Various	Lymphoma, B-cell chronic lymphocytic leukemia, Acute Basophilic leukemia,Various Adult Solid Tumors, recurrent childhood brain and CNS			1997-08-01
	Phase 1	Phase 1 Alvocidib/Flavopiridol	bortezomi		Active, not recruiting	Lymphoma nemia		60	2004-03-01
	Phase 1	Phase 1 Alvocidib/Flavopiridol	cytarabine | mitoxantrone	2	Completed	Adult Acute Myeloid Leukemia, Adult Acute lymphoblastic leukemia		35	2007-04-01
	Phase 1	Phase 1 Alvocidib/Flavopiridol	carboplatin|cisplatin		Completed	Breast Cancer|Melanoma (Skin)|Prostate Cancer|Unspecified Adult Solid Tumor, Protocol Specific		48	1998-12-01	2003-09-01
	Phase 1	Phase 1 Alvocidib/Flavopiridol	cisplatin|paclitaxel		Active, not recruiting	Unspecified Adult Solid Tumors		73	1997-07-01
	Phase 1	Phase 1 Alvocidib/Flavopiridol	Depsipeptide		Completed	Carcinoma, Small Cell|Carcinoma, Non-small-cell Lung|Esophageal Neoplasms|Mesothelioma		23	2004-10-01	2012-08-01
	Phase 1	Phase 1 Alvocidib/Flavopiridol	docetaxel	2	Completed	Unspecified Adult Solid Tumors			2001-03-01	2005-12-01
	Phase 1	Phase 1 Alvocidib/Flavopiridol	fludarabine | rituximab		Completed	Leukemia and lymphomas		37	2003-04-01
	Phase 1	Phase 1 Alvocidib/Flavopiridol	fluorouracil |oxaliplatin| leucovorin		Completed	Unspecified Adult Solid Tumors		46	2004-02-01
	Phase 1	Phase 1 Alvocidib/Flavopiridol	gemcitabine	2	Active-Completed	Unspecified Adult Solid Tumors		58	2001-01-01	2010-10-01
	Phase 1	Phase 1 Alvocidib/Flavopiridol	gemcitabine | Irinotecan		Completed	Unspecified Adult Solid Tumors		24	2004-04-01
	Phase 1	Phase 1 Alvocidib/Flavopiridol	gemcitabine | radiation		Completed	Adenocarcinoma of the Pancreas|Recurrent Pancreatic Cancer|Stage II Pancreatic Cancer|Stage III Pancreatic Cancer|Stage IV Pancreatic Cancer		46	2002-08-01
	Phase 1	Phase 1 Alvocidib/Flavopiridol	imatinib		Completed	Leukemia		22	2003-06-01
	Phase 1	Phase 1 Alvocidib/Flavopiridol	irinotecan		Completed	Unspecified Adult Solid Tumors			2000-09-01
	Phase 1	Phase 1 Alvocidib/Flavopiridol	irinotecan | cisplatin		Completed	Unspecified Adult Solid Tumors		13	2002-07-01
	Phase 1	Phase 1 Alvocidib/Flavopiridol	irinotecan | fluorouracil | leucovorin		Completed	Unspecified Adult Solid Tumors		77	2002-05-01
	Phase 1	Phase 1 Alvocidib/Flavopiridol	Radiation		Completed	Hematopoietic/Lymphoid Cancer|Unspecified Adult Solid Tumor, Protocol Specific		100	2003-08-01
	Phase 1	Phase 1 Alvocidib/Flavopiridol	rituximab|cyclophosphamide		Active, not recruiting	Leukemia		30	2010-04-01
	Phase 1	Phase 1 Alvocidib/Flavopiridol	vorinostat	2	Completed	CML|ALL|Adult AML|Refractory Anemia With Excess Blasts|various adult solid tumors		24	2006-01-01
	Phase 1|Phase 2	Phase 1/2 Alvocidib/Flavopiridol		1	Recruiting	Lymphoma, Multiple myeloma		180	2005-12-01
	Phase 1|Phase 2	Phase 1/2 Alvocidib/Flavopiridol	docetaxel	1	Completed	Breast Cancer			2000-10-01
	Phase 2	Phase 2 Alvocidib/Flavopiridol		10	Completed	Lymphoma, Prostate cancer, Melanoma, kidney cancer, endometrial cancer, multiple myeloma,lymphocytic leukemia,		40	1997-09-01
	Phase 2	Phase 2 Alvocidib/Flavopiridol	irinotecan	2	Active-Completed	Liver Cancer, adenocarcinoma			2004-06-01
	Phase 2	Phase 2 Alvocidib/Flavopiridol	Ara-C | mitoxantrone		Recruiting	Acute Myelogenous Leukemia		165	2011-05-01
	Phase 2	Phase 2 Alvocidib/Flavopiridol	Cisplatin		Completed	Ovarian Cancer		79	2004-04-01
	Phase 2	Phase 2 Alvocidib/Flavopiridol	cytarabine|mitoxantrone	2	Terminated	Leukemia		46	2006-10-01	2009-08-01
	Phase 2	Phase 2 Alvocidib/Flavopiridol	daunorubicin | mitoxantrone		Recruiting	Acute Myeloid Leukemia		165	2011-04-01
	Phase 2	Phase 2 Alvocidib/Flavopiridol	docetaxel		Completed	Adenocarcinoma of the Pancreas|Recurrent Pancreatic Cancer|Stage IV Pancreatic Cancer		30	2006-03-01
	Phase 2	Phase 2 Alvocidib/Flavopiridol	mitoxantrone |carboplatin | cytarabine| sirolimus| etoposide| topotecan		Recruiting	Acute Myeloid Leukemia		111	2008-10-01
	Phase 2	Phase 2 Alvocidib/Flavopiridol	oxaliplatin |leucovorin | fluorouracil		Active, not recruiting	Germ Cell Tumors		50	2009-06-01
	Phase 2	Phase 2 Alvocidib/Flavopiridol	paclitaxel		Completed	Esophageal Cancer			2000-07-01
CDK4&6 Inhibitor_PD-0332991_Palbociclib selectively inhibits cyclin-dependent kinase 4 (CDK4) and 6 (CDK6)
	Phase 1	Phase 1 PD-0332991		5	Various	Various neoplasms, incl Lymphoma, Healthy individuals		60	2004-09-01	2013-06-01
	Phase 1|Phase 2	Phase 1 PD-0332991	Letrozole	1	Active, not recruiting	Breast Cancer		177	2008-09-01	2018-07-01
	Phase 1	Phase 1 PD-0332991	5-FU, Oxaliplatin	1	Recruiting	Colorectal Cancer		37	2011-12-01	2015-12-01
	Phase 1	Phase 1 PD-0332991	Bortezomib	1	Recruiting	Mantle Cell Lymphoma		30	2010-06-01
	Phase 1	Phase 1 PD-0332991	Cytarabine|Mitoxantrone	1	Recruiting	Relapsed Acute Leukemia|Refractory Acute Leukemia|High-Risk Myelodysplasia		42	2012-09-01	2016-09-01
	Phase 1	Phase 1 PD-0332991	Midazolam	1	Not yet recruiting	Healthy		26	2013-05-01	2013-06-01
	Phase 1	Phase 1 PD-0332991	Paclitaxel	1	Recruiting	Breast Cancer		20	2011-03-01	2013-03-01
	Phase 1	Phase 1 PD-0332991	Radiation	1	Completed	Healthy		6	2013-01-01	2013-03-01
	Phase 1	Phase 1 PD-0332991	Tamoxifen	1	Not yet recruiting	Healthy		26	2013-04-01	2013-06-01
	Phase 2	Phase 2 PD-0332991		6	Recruiting	Brain, Liver, Non-small cell lung, various carcinoma and adenoma, sarcoma		30	2010-09-01
	Phase 2	Phase 2 PD-0332991	Letrozole	2	Recruiting	Breast Neoplasms		45	2012-02-01
	Phase 2	Phase 2 PD-0332991	Anastrozole	1	Not yet recruiting	Breast Neoplasms		29	2013-03-01	2015-08-01
CDK Inhibitor_Dinacicilib_SCH 727965_inhibits CDK1, CDK2, CDK5, and CDK9
	Phase 1	Phase 1 Dinaciclib		1	Completed	Solid Tumors|Lymphoma, Non-Hodgkin|Multiple Myeloma|Leukemia, Lymphocytic, Chronic B-Cell		123	2006-08-01	2012-10-01
	Phase 1	Phase 1 Dinaciclib	Bortezomib|dexamethasone	1	Not yet recruiting	Refractory Multiple Myeloma		60	2013-12-01
	Phase 1	Phase 1 Dinaciclib	Aprepitant| Ondansetron|Dexamethasone	1	Completed	Solid Tumors|Non-HodgkinLymphoma|Multiple Myeloma		81	2006-10-01	2010-02-01
	Phase 1	Phase 1 Dinaciclib	epirubicin	1	Recruiting	Breast Cancer		40	2012-08-01
	Phase 1	Phase 1 Dinaciclib	MK2206	1	Recruiting	Pancreatic Cancer		18	2013-01-01
	Phase 1|Phase 2	Phase 1 Dinaciclib	ofatumumab	1	Recruiting	Lymphocytic Leukemia		37	2012-01-01
	Phase 1	Phase 1 Dinaciclib	paclitaxe	1	Recruiting	Malignant Solid Tumour|Triple-negative Breast Cancer		30	2012-08-01	2016-08-01
	Phase 1	Phase 1 Dinaciclib	Rituximab	1	Recruiting	Lymphoctyic Lymphoma		42	2012-10-01	2015-08-01
	Phase 1	Phase 1 Dinaciclib	Veliparib|Carboplatin	1	Recruiting	BRCA1/2 Mutation Carrier|Adult Solid Tumors		98	2011-11-01
	Phase 1|Phase 2	Phase 2 Dinaciclib		3	Active-Completed	Stage III-IV Melanoma, Multiple Myeloma		90	2009-09-01
	Phase 2	Phase 2 Dinaciclib	Bortezomib|Alemtuzumab	1	Terminated	Lymphomal|Leukemia		8	2009-03-01	2010-12-01
	Phase 2	Phase 2 Dinaciclib	Capecitabine|Erlotinib	1	Completed	Breast Neoplasms|Carcinoma, Non-Small-Cell Lung		97	2008-07-01	2011-06-01
	Phase 2	Phase 2 Dinaciclib	Gemtuzumub ozogamicin	1	Terminated	Acute Myeloid Leukemia|Acute Lymphoblastic Leukemia		29	2009-01-01	2010-04-01
	Phase 3	Phase 3 Dinaciclib	Ofatumumb	1	Recruiting	Chronic Lymphocytic Leukemia (CLL)		466	2012-08-01	2016-04-01
p53 Pathway
P53_CGM097_HDM2 (human homolog of double minute 2) antagonist
	Phase 1	Phase 1 CGM097			Not yet recruiting	Solid Tumor With p53 Wild Status		92	2013-03-01	2016-06-01
P53_Gene therapy_recombinant Adenovirus_INGN201_SCH58500_ADVEXIN
	Phase 1	Phase 1 p53 Adenovirus		6	Active-Completed or terminated	Advanced Lliver, Bladder, Ovarian, Lung Cancers, Oral pre-malignancies		24	1998-05-01
	Phase 1	Phase 1 p53 Adenovirus	Chemotherapy	1	Completed	Breast Cancer		20	1999-01-01
	Phase 1	Phase 1 p53 Adenovirus	Conventional surgery	1	Completed	Brain and Central Nervous System Tumors			1999-12-01
	Phase 1	Phase 1 p53 Adenovirus	docetaxel|doxorubicin|conventional surgery	1	Completed	Brain and Central Nervous System Tumors			1999-03-01
	Phase 1	Phase 1 p53 Adenovirus	Laparoscopic surgery	1	Completed	Ovarian Cancer		30	1998-09-01
	Phase 1	Phase 1 p53 Adenovirus	radiation therapy	1	Completed	Lung Cancer			2000-01-01
	Phase 1|Phase 2	Phase 1/2 p53 Adenovirus		1	Completed	Premalignant oral cancer		51	2003-06-01
	Phase 2	Phase 2 p53 Adenovirus		1	Active, not recruiting	Head and Neck Cancer		39	1998-01-01
	Phase 2	Phase 2 p53 Adenovirus	Carboplatin|Paclitaxel	2	Not yet recruiting	Non-small Cell Lung Cancer, Ovarian Cancer		120	2012-08-01	2015-10-01
	Phase 2	Phase 2 p53 Adenovirus	Cisplatin|Conventional surgery|Radiation	1	Terminated	Head and Neck Cancer		13	2003-02-01	2011-07-01
	Phase 2	Phase 2 p53 Adenovirus	Docetaxel|Doxorubicin|conventional surgery	1	Completed	Breast Cancer			2002-02-01
	Phase 4	Phase 4 p53 Adenovirus	Chemotherapy|Radiotherapy	1	Recruiting	Advanced Malignant Thyroid Tumors		600	2009-05-01	2012-08-01
	Phase 4	Phase 4 p53 Adenovirus	Conventional surgery|Chemotherapy	1	Recruiting	Head and Neck Cancer		1200	2009-05-01	2013-06-01
	Phase 4	Phase 4 p53 Adenovirus	Radiation therapy	1	Recruiting	Advanced Oral and Maxillofacial Malignant Tumors		600	2009-06-01	2012-07-01
P53_Immunotherapy / vaccine
	Phase 1	Phase 1 Mutant p53 peptide dendritic cell vaccine	Tetanus toxoid helper peptide		Recruiting	Head and Neck Cancer		50	2005-09-01
	Phase 1	Phase 1 p53 modified vaccinia virus			Recruiting	Colorectal cancer		15	2011-10-01
	Phase 1	Phase 1 p53 peptide vaccine	CT-011		Withdrawn	Breast Cancer|Colon Cancer|Pancreatic Cancer|Sarcoma|Ovarian Cancer		0	2011-06-01	2011-10-01
	Phase 1|Phase 2	Phase 1/2 p53 synthetic long peptide vaccine	Interferon Alfa-2b|Chemotherapy		Recruiting	Recurrent Ovarian Cancer		4	2011-08-01
	Phase 1|Phase 2	Phase 1/2 Adenovirus-p53 dendritic cell vaccine	1-methyl-d-tryptophan		Recruiting	Recurrent Breast Cancer|Stage IV Breast Cancer|Unspecified Adult Solid Tumor, Protocol Specific		37	2009-12-01
	Phase 1|Phase 2	Phase 1/2 Adenovirus-p53 dendritic cell vaccine	Carboplatin|Etoposide		Active, not recruiting	Lung Cancer		56	2003-04-01	2013-08-01
	Phase 1|Phase 2	Phase 1/2 Adenovirus-p53 dendritic cell vaccine	Chemotherapy		Active, not recruiting	Breast Cancer		50	2004-01-01
	Phase 1|Phase 2	Phase 1/2 p53 peptide vaccine	Aldesleukin		Completed	Breast Cancer|Ovarian Cancer			2000-06-01
	Phase 2	Phase 2 Adenovirus-p53 dendritic cell vaccine	1-methyl-D-tryptophan|Radiation		Not yet recruiting	Breast Cancer		20	2013-05-01	2014-04-01
	Phase 2	Phase 2 Adenovirus-p53 dendritic cell vaccine	Aldesleukin|filgrastim|cyclophosphamide|fludarabine		Terminated	Kidney Cancer|Melanoma (Skin)|Unspecified Adult Solid Tumor, Protocol Specific		3	2008-06-01	2009-08-01
	Phase 2	Phase 2 Adenovirus-p53 dendritic cell vaccine	ex vivo expanded T-lymphocytes		Terminated	Small Cell Lung Cancer		2	2007-05-01	2010-08-01
	Phase 2	Phase 2 Adenovirus-p53 dendritic cell vaccine	Paclitaxel|All -trans Retinoic Acid (ATRA)		Suspended	Small Cell Lung Cancer		81	2007-10-01	2013-12-01
	Phase 2	Phase 2 Anti-P53 Engineered Lymphocytes	Aldesleukin|filgrastim|cyclophosphamide|fludarabine		Completed	Anti-p53 TCR-Gene		12	2006-10-01	2008-11-01
	Phase 2	Phase 2 Mutant p53 peptide dendritic cell vaccine			Completed	Lung Cancer			2000-08-01
	Phase 2	Phase 2 Mutant p53 peptide dendritic cell vaccine	Aldesleukin|ras peptide cancer vaccine| sargramostim		Completed	Breast Cancer|Cervical Cancer|Colorectal Cancer|Lung Cancer|Ovarian Cancer|Pancreatic Cancer			1996-02-01
	Phase 2	Phase 2 p53 peptide vaccine	Aldesleukin|incomplete Freund's adjuvant|sargramostim|autologous dendritic cells|stem cell transplantation		Terminated	Ovarian Neoplasm		21	1999-07-01	2013-01-01
	Phase 2	Phase 2 p53 synthetic long peptide vaccine	Cyclophosphamide		Completed	Ovarian Cancer		19	2008-10-01	2009-07-01
Survivin plus telomerase
Survivin plus hTERT Immunotherapy_ProCure_DC0006
	Phase 1	Phase 1 hTERT/Survivin Multi-Peptide Vaccine		2	Recruiting	Breast, Ovarian Cancers		10	2007-11-01	2013-07-01
	Phase 1|Phase 2	Phase 1/2 Dendritic cells loaded hTERT-, survivin- and tumor cell mRNA	T cells|Temozolomide		Active, not recruiting	Metastatic Malignant Melanoma		25	2009-08-01	2020-08-01
	Phase 1|Phase 2	Phase 1/2 hTERT/Survivin Multi-Peptide Vaccine			Recruiting	Recurrent Epithelial Ovarian Cancer		20	2011-04-01	2022-04-01
	Phase 1|Phase 2	Phase 1/2 hTERT/Survivin Multi-Peptide Vaccine	CMV pp65 peptide|pneumococcal polyvalent vaccine		Completed	Multiple Myeloma		56	2006-12-01
